# Supplementary material for: Exploring the binding sites and binding mechanism for hydrotrope encapsulated griseofulvin drug on γ-tubulin protein
Source: PLoS One. 2018 Jan 11;13(1):e0190209. doi: 10.1371/journal.pone.0190209 (PMC5764265; doi:10.1371/journal.pone.0190209)
Supplement: S1 Fig — a and c are taken at the beginning of the simulation whereas b and d are captured at the end of the simulation. Pink balls represent griseofulvin molecules. Water molecules are left off for better visual clarity. (ZIP) [file pone.0190209.s001.zip]

Archive with 7 entries (6 files):
- S1_fig.eps
- __MACOSX/
- __MACOSX/._S1_fig.eps
- supportin_new.pdf
- __MACOSX/._supportin_new.pdf
- supportin_new.tex
- __MACOSX/._supportin_new.tex
