# Supplementary material for: Exploring the binding sites and binding mechanism for hydrotrope encapsulated griseofulvin drug on γ-tubulin protein
Source: PLoS One. 2018 Jan 11;13(1):e0190209. doi: 10.1371/journal.pone.0190209 (PMC5764265; doi:10.1371/journal.pone.0190209)
Supplement: S1 Fig — a and c are taken at the beginning of the simulation whereas b and d are captured at the end of the simulation. Pink balls represent griseofulvin molecules. Water molecules are left off for better visual clarity. (ZIP) [file pone.0190209.s001.zip › supportin_new.tex]

\documentclass[preprint,aps,prb,floatfix]{revtex4} 
%\documentclass[aps,prb,twocolumn,floatfix]{revtex4} 
\usepackage[dvips]{epsfig}
\usepackage[dvips]{graphics} 
\usepackage{amsfonts}
\usepackage{amssymb}
\usepackage{bm}
\usepackage[mathscr]{eucal}

%\renewcommand{\baselinestretch}{1}

\begin{document}


\title{Supporting Information \ \\

\ \\

Exploring the binding sites and binding mechanism for hydrotrope encapsulated griseofulvin drug on $\gamma$-tubulin protein}

\author{Shubhadip Das}
\author{Sandip Paul}
\email{sandipp@iitg.ernet.in}
\affiliation{Department of Chemistry, Indian Institute of Technology, Guwahati
Assam, India-781039}

\date{\today}

\maketitle

%\clearpage


\clearpage
%fig. 1
\begin{figure}
\renewcommand{\thefigure}{S\arabic{figure}}
%\includegraphics [450,250][198,675]{hydra2.ps}
%\includegraphics [450,70][198,500]{hydra2.ps}
%\includegraphics[height=0.8\textwidth] {vac_wat_scs_gsv.ps}
\includegraphics[height=0.8\textwidth] {S1_fig.eps}
\caption{Snapshots for 24:1 SCS-griseofulvin mixture in vacuum (a and b) and in presence of water
(c and d). a and c are taken at the beginning of the simulation whereas b and d are captured at the end of the simulation. Pink balls represent griseofulvin molecules. Water molecules are left off for better visual clarity.}
\label{rdf}
\end{figure}


\end{document}
